# Supplementary material for: Magnetic Quincke rollers with tunable single-particle dynamics and collective states
Source: Sci Adv. 2023 Jun 30;9(26):eadh2522. doi: 10.1126/sciadv.adh2522 (PMC10313172; doi:10.1126/sciadv.adh2522)
Supplement: Supplementary file 2 — Movies S1 to S18 [file sciadv.adh2522_movies_s1_to_s18.zip]

Archive with 18 entries (18 files):
- adh2522_Movie_S1.mp4
- adh2522_Movie_S10.mp4
- adh2522_Movie_S11.mp4
- adh2522_Movie_S12.mp4
- adh2522_Movie_S13.mp4
- adh2522_Movie_S14.mp4
- adh2522_Movie_S15.mp4
- adh2522_Movie_S16.mp4
- adh2522_Movie_S17.mp4
- adh2522_Movie_S18.mp4
- adh2522_Movie_S2.mp4
- adh2522_Movie_S3.mp4
- adh2522_Movie_S4.mp4
- adh2522_Movie_S5.mp4
- adh2522_Movie_S6.mp4
- adh2522_Movie_S7.mp4
- adh2522_Movie_S8.mp4
- adh2522_Movie_S9.mp4
